# Supplementary material for: Climate Change Reshapes Thermal Suitability for Dairy Cattle in Jiangsu Province (1961–2020)
Source: Animals (Basel). 2026 Apr 10;16(8):1166. doi: 10.3390/ani16081166 (PMC13113301; doi:10.3390/ani16081166)
Supplement: Supplementary file 1 [file animals-16-01166-s001.zip]

Archive with 1 entries (1 files):
- animals-4163583-supplementary.pdf
